# Supplementary material for: An ISR-independent role of GCN2 prevents excessive ribosome biogenesis and mRNA translation
Source: Life Sci Alliance. 2025 Mar 3;8(5):e202403014. doi: 10.26508/lsa.202403014 (PMC11876863; doi:10.26508/lsa.202403014)
Supplement: Supplementary file 3 [file LSA-2024-03014_TableS1.xlsx]

## Sheet: Cells
Cell line	Cancer type	Catalogue number	Origin	Culture Media
HepG2	Hepatocarcinoma	85011430	European Collection of Cell Cultures (ECACC)	EMEM + 10% FBS + 1% NEAA + 1% P/S
A 172	Glioblastoma	88062428	European Collection of Cell Cultures (ECACC)	DMEM + 10% FBS + 1% P/S
MCF7	Invasive brest carcinoma	86012803	European Collection of Cell Cultures (ECACC)	EMEM + 10% FBS 1% NEAA + 1% P/S
HCA-24	Colon adenocarcinoma	06061903	European Collection of Cell Cultures (ECACC)	DMEM + 10% FBS + 1% P/S
IPC298	Melanoma	ACC 251	DSMZ-German Collection of Microorganism and Cell Cultures GmbH	RPMI-1640 + 10% FBS + 1% P/S
COV318	Ovarian cancer	07071903	European Collection of Cell Cultures (ECACC)	DMEM + 10% FBS + 1% P/S
A549	Non-small cell lung cancer	86012804-1VL	European Collection of Cell Cultures (ECACC)	DMEM + 10% FBS + 1% P/S
143B	Osteosarcoma	91112502-1VL	European Collection of Cell Cultures (ECACC)	EMEM + 10% FBS 1% NEAA +15ug/ml BrdU + 1% P/S
PANC1	Pancreatic adenocarcinoma	87092802	European Collection of Cell Cultures (ECACC)	DMEM + 10% FBS + 1% P/S
A375MA2	Melanoma	CRL-3222	American Type Culture Collection (ATCC)	DMEM + 10% FBS + 1% P/S
SK-MEL-2	Melanoma	HTB-68	American Type Culture Collection (ATCC)	EMEM + 10% FBS + 1% P/S
T98G	Glioblastoma	92090213-1VL	European Collection of Cell Cultures (ECACC)	EMEM + 10% FBS 1% NEAA +1% Sodium Pyruvate + 1% P/S
SAOS2	Osteosarcoma	89050205	European Collection of Cell Cultures (ECACC)	McCoy′s 5a + 2mM Glutamine + 10% FBS + 1% P/S
MiaPaCa-2	Pancreatic adenocarcinoma	85062806-1VL	European Collection of Cell Cultures (ECACC)	DMEM + 10% FBS + 1% P/S
A2058	Melanoma	A2058	American Type Culture Collection (ATCC)	DMEM + 10% FBS + 1% P/S
A375	Melanoma	CRL-1619	European Collection of Cell Cultures (ECACC)	DMEM + 10% FBS + 1% P/S
HEK293T	-	Q401	GenHunter	DMEM + 10% FBS + 1% P/S
Primary cells	Description	Catalogue number	Origin	Culture Media
HDFs	Human dermal fibroblasts	106-05A	Sigma	Fibroblast Growth Medium
HUVECs	Human umbilical vein edothelia cells	NA	Kind gift of Prof Spertini	Endothelial growth medium
CD34+	Hematopoietic stem cells	NA	Imperial College Healthcare Tissue and Biobank	RPMI-1640 + 10% FBS + 1% P/S
MSCs	Mesenchymal stroma cells	NA	Imperial College Healthcare Tissue and Biobank	EMEM + 10% FBS + 1% P/S

## Sheet: Cell culture reagents
Reagent	Source	Catalogue number
Dulbecco's Modified Eagle's Medium without L-glutamine (DMEM)	Sigma	D6546
Dulbecco's Modified Eagle's Medium with L-glutamine (DMEM)	Sigma	D6429
RPMI-1640	Sigma	R8758
EMEM	Sigma	M4655
McCoy's5a	Sigma	M8403
Penicilin/Streptomycin (PS)	Gibco	15140-122
Non Essential Amino Acids (NEAA)	Gibco	11140050
Glutamine	Sigma	G7513
Sodium Pyruvate	Gibco	11360070
Fetal Bovine Serum (FBS)	Gibco
Bromo-deoxy Uridine (BrdU)	Sigma	B5002
Fibroblast Growth Medium	Sigma	116-500
Endothelial Growth Medium	Sigma	211-500
