# Supplementary material for: An ISR-independent role of GCN2 prevents excessive ribosome biogenesis and mRNA translation
Source: Life Sci Alliance. 2025 Mar 3;8(5):e202403014. doi: 10.26508/lsa.202403014 (PMC11876863; doi:10.26508/lsa.202403014)
Supplement: Supplementary file 4 [file LSA-2024-03014_TableS2.xlsx]

## Sheet: Sheet1
Target	Forward	Reverse
DDIT3	AGCAGAGGTCACAAGCACCT	TTCATGCTTGGTGCAGATTC
CHAC1	GTGGTGACGCTCCTTGAAGA	GCCAATGCCTTCAGTGGTTG
SESN2	TATCCACTGCGTCTTTGGCA	GTAGCAGGCCACTGTCTTGA
RPL10	GGGCGGAAAAAGGCAAAAGT	CCCAGCACAGGACAACATCT
RPL5	CCGCAGGATGGGGTTTGTTA	ACCAAGCGTTTCCGAGCATA
RPL27	CTTTCCTTTTTGCTGGTAGGGC	TAGCGGTCAATTCCAGCCAC
RPS7	CGGCTAGTACGCGAATTGGA	TGCACAGCTGTCAGAGTACG
RPS15	CTGAGGATCCGGCAAGATGG	GCATCAGCTGCTCGTAGGAC
HPRT	GACCAGTCAACAGGGGACAT	GCCTGACCAAGGAAAGCAAAG
